# Supplementary material for: Decoupled quality and readability in skin cancer education from large language models
Source: Front Public Health. 2026 Feb 20;14:1777577. doi: 10.3389/fpubh.2026.1777577 (PMC12962940; doi:10.3389/fpubh.2026.1777577)
Supplement: Supplementary file 1 [file Table_1.xlsx]

## Sheet: Table S1
LLM	Provider / Product	Access channel (web/app/API)	Access date (YYYY-MM-DD, TZ)	Prompt language	Output language	Prompt template (Appendix ID)	New session per FAQ (Y/N)	Output length constraint (tokens/words/chars)	Temperature	Top-p	Other parameters (e.g., penalties)	Browsing / search enabled (Y/N/NA)	User-configurable parameters? (Y/N; specify)	Notes (e.g., default settings, region, login)
Doubao	ByteDance (Doubao)	Web (official interface; https://www.doubao.com/)	2025-11-12 (authors’ local time; UTC+8)	Chinese (Mandarin)	Chinese (Mandarin)	PT-01	Y	≤300 words (per response)	Not user-configurable (default)	Not user-configurable (default)	Not user-configurable / default	NA / not disclosed by interface	No (public web UI did not expose temperature/top-p/max tokens)	Single-pass generation; new chat per FAQ; no additional post-editing.
DeepSeek	DeepSeek	Web (official interface; https://www.deepseek.com/)	2025-11-12 (authors’ local time; UTC+8)	Chinese (Mandarin)	Chinese (Mandarin)	PT-01	Y	≤300 words (per response)	Not user-configurable (default)	Not user-configurable (default)	Not user-configurable / default	NA / not disclosed by interface	No (public web UI did not expose temperature/top-p/max tokens)	Single-pass generation; new chat per FAQ; no additional post-editing.
Wenxin Yiyan	Baidu (Wenxin Yiyan / ERNIE Bot)	Web (official interface; https://yiyan.baidu.com/)	2025-11-12 (authors’ local time; UTC+8)	Chinese (Mandarin)	Chinese (Mandarin)	PT-01	Y	≤300 words (per response)	Not user-configurable (default)	Not user-configurable (default)	Not user-configurable / default	NA / not disclosed by interface	No (public web UI did not expose temperature/top-p/max tokens)	Single-pass generation; new chat per FAQ; no additional post-editing.
Tongyi Qianwen	Alibaba Cloud (Tongyi Qianwen / Qwen)	Web (official interface; https://tongyi.aliyun.com/)	2025-11-12 (authors’ local time; UTC+8)	Chinese (Mandarin)	Chinese (Mandarin)	PT-01	Y	≤300 words (per response)	Not user-configurable (default)	Not user-configurable (default)	Not user-configurable / default	NA / not disclosed by interface	No (public web UI did not expose temperature/top-p/max tokens)	Single-pass generation; new chat per FAQ; no additional post-editing.
GPT-5	OpenAI (ChatGPT; GPT-5)	Web (official interface; https://chatgpt.com/)	2025-11-12 (authors’ local time; UTC+8)	Chinese (Mandarin)	Chinese (Mandarin)	PT-01	Y	≤300 words (per response)	Not user-configurable (default)	Not user-configurable (default)	Not user-configurable / default	NA / not disclosed by interface	No (public web UI did not expose temperature/top-p/max tokens)	Single-pass generation; new chat per FAQ; no additional post-editing.
